# Supplementary material for: Facile Solvent-Free Synthesis of Metal Thiophosphates and Their Examination as Hydrogen Evolution Electrocatalysts
Source: Molecules. 2022 Aug 9;27(16):5053. doi: 10.3390/molecules27165053 (PMC9413033; doi:10.3390/molecules27165053)
Supplement: Supplementary file 1 [file molecules-27-05053-s001.zip]

Archive with 1 entries (1 files):
- molecules-1815512-supplementary.pdf
